# Supplementary material for: Insights into the Dynamics and Binding of Two Polyprotein Substrate Cleavage Points in the Context of the SARS-CoV-2 Main and Papain-like Proteases
Source: Molecules. 2022 Nov 26;27(23):8251. doi: 10.3390/molecules27238251 (PMC9740519; doi:10.3390/molecules27238251)
Supplement: Supplementary file 1 [file molecules-27-08251-s001.zip]

Archive with 1 entries (1 files):
- molecules-1968827-supplementary.pdf
